# Supplementary material for: Antimicrobial Resistance of Non-Typhoid Salmonella in Meat and Meat Products
Source: Foods. 2021 Jul 27;10(8):1731. doi: 10.3390/foods10081731 (PMC8392175; doi:10.3390/foods10081731)
Supplement: Supplementary file 1 [file foods-10-01731-s001.zip]

Archive with 1 entries (1 files):
- foods-1203532-supplementary.pdf
